# Supplementary material for: Molecular Taxonomic Profiling of Bacterial Communities in a Gilthead Seabream (Sparus aurata) Hatchery
Source: Front Microbiol. 2017 Feb 14;8:204. doi: 10.3389/fmicb.2017.00204 (PMC5306143; doi:10.3389/fmicb.2017.00204)
Supplement: Table S2 — Non-parametric statistics for relative abundance distributions of dominant taxa across sample categories. [file Table2.XLSX]

## Sheet: Sheet1
Table S2 │ Non-parametric statistics1 for relative abundance distributions of dominant taxa across sample categories.
Most dominant phyla	H	DF	Overall P	Pairwise comparisons (Dunn´s method) with P < 0,05
Bacteroidetes	22.167	6	0.001	34W vs 2L; 34W vs. 34L
Proteobacteria	21.087	6	0.002	RO vs 34W
GN02	21.301	6	0.002	n.d.
Firmicutes	13.944	6	0.03	34L vs 34W
Most dominant genera and unclassified lineages	H	DF	Overall P	Pairwise comparisons (Dunn´s method) with P < 0,05
Unclassified Alphaproteobacteria	21.587	6	0.001	n.d.
Actinobacillus	22.763	6	0.001	n.d.
Unclassified Cryomorphaceae	21.282	6	0.002	34W vs AM; 34W vs. 2L
Unclassified Flavobacteriaceae	21.078	6	0.002	AN vs 2L; AN vs 34L
Flavobacterium	21.674	6	0.001	n.d.
Loktanella	20.137	6	0.003	n.d.
Unclassified Oxalobacteraceae	22.783	6	0.001	n.d.
Paracoccus	17.618	6	0.007	AM vs 2L; AM vs 34W
Pseudoalteromonas	18.132	6	0.006	n.d.
Pseudomonas	18.342	6	0.005	34L vs RO; 34L vs 34W
Unclassified Rhodobacteraceae spp.	17.752	6	0.007	2W vs 34L
Streptococcus	20.506	6	0.002	n.d.
1Kruskal-Wallis One Way Analysis of Variance on Ranks. Shown are the H statistic, degrees of freedom (DF), the overall P values for uneven data distribution across categories, and multiple pairwise comparison P values after the Dunn´s method.
n.d. - Not detected.
2W and 34W: rearing-water sampled 2 and 34 days after hatching, respectively; 2L and 34L: seabream larvae sampled 2 and 34days after hatching, respectively; RO: rotifers, AN: Artemia salina nauplii; AM: Artemia salina metanauplii.
