# Supplementary material for: Molecular Taxonomic Profiling of Bacterial Communities in a Gilthead Seabream (Sparus aurata) Hatchery
Source: Front Microbiol. 2017 Feb 14;8:204. doi: 10.3389/fmicb.2017.00204 (PMC5306143; doi:10.3389/fmicb.2017.00204)
Supplement: Table S3 — Top 25 most differentiating OTUs. [file Table3.xlsx]

## Sheet: Top25List
Table S3 │ Top 25 most differentiating OTUs.
OTU	Av. dissim1	Contrib. %2	Cumulative %	Abundance3 2W	Abundance 34W	Abundance 2L	Abundance 34L	Abundance RO	Abundance AN	Abundance AM	Greengenes taxonomy4	Phylogeny-based classification on ARB (Silva 123 database)	Closest cultivatable type strain on RDP (score)5
268	13.27	14.03	14.03	739	2210	0	0.75	0	0	0	k__Bacteria; p__Bacteroidetes; c__Flavobacteriia; o__Flavobacteriales; f__Cryomorphaceae; g__; s__	Bacteria;Bacteroidetes;Flavobacteriia;Flavobacteriales;	N.a.
1801	12.91	13.64	27.68	0	0	0	0	3810	0	0	k__Bacteria; p__Proteobacteria; c__Alphaproteobacteria; o__Rhodobacterales; f__Rhodobacteraceae; g__Loktanella; s__vestfoldensis	Bacteria;Proteobacteria;Alphaproteobacteria;Rhodobacterales;Rhodobacteraceae;Loktanella;	Loktanella vestfoldensis (T); AJ582226 (0.995)
2374	11.79	12.47	40.14	17	6.75	1.67	184	14.3	514	2750	k__Bacteria; p__Proteobacteria; c__Alphaproteobacteria; o__Rhodobacterales; f__Rhodobacteraceae; g__Paracoccus; s__	Bacteria;Proteobacteria;Alphaproteobacteria;Rhodobacterales;Rhodobacteraceae;Paracocccus;	Paracoccus zeaxanthinifaciens (T); ATCC 21588; AF461158 (1.000)
1902	7.617	8.051	48.19	1.25	0.5	0	0	1.67	1820	211	k__Bacteria; p__Bacteroidetes; c__Flavobacteriia; o__Flavobacteriales; f__Flavobacteriaceae; g__; s__	Bacteria;Bacteroidetes;Flavobacteriia;Flavobacteriales;Flavobacteriaceae;	Meridianimaribacter flavus (T); NH57N; FJ360684 (1.000)
1461	4.112	4.346	52.54	0	0	0	794	0	0	0	k__Bacteria; p__Proteobacteria; c__Gammaproteobacteria; o__Pasteurellales; f__Pasteurellaceae; g__Actinobacillus; s__parahaemolyticus	Bacteria;Proteobacteria;Gammaproteobacteria;Pasteurellales;Pasteurellaceae;Actinobacillus;	Actinobacillus minor (T); NM305; AY362893 (1.000)
778	2.839	3.001	55.54	509	122	0	0	0	0	0	k__Bacteria; p__Bacteroidetes; c__Flavobacteriia; o__Flavobacteriales; f__Flavobacteriaceae; g__Flavobacterium; s__	Bacteria;Bacteroidetes;Flavobacteriia;Flavobacteriales;Flavobacteriaceae;NS5 marine group;	N.a.
1019	2.46	2.6	58.14	476	51	0	0	0	0	0	k__Bacteria; p__Proteobacteria; c__Alphaproteobacteria; o__Rhodobacterales; f__Rhodobacteraceae; g__; s__	Bacteria;Proteobacteria;Alphaproteobacteria;Rhodobacterales;Rhodobacteraceae;	N.a.
1296	2.42	2.558	60.7	1.5	1.5	593	0	2.33	27.3	0.333	k__Bacteria; p__Proteobacteria; c__Gammaproteobacteria; o__Vibrionales; f__Pseudoalteromonadaceae; g__Pseudoalteromonas; s__porphyrae	Bacteria;Proteobacteria;Gammaproteobacteria;Alteromonadales;Pseudoalteromonadaceae;Pseudoalteromonas;	Pseudoalteromonas atlantica (T); IAM 12927T / X82134; P. undina (T); NCIMB 2128T; X82140 / Pseudoalteromonas espejiana (T); NCIMB 2127T; X82143 and multiple hits (1.000)
928	2.392	2.529	63.23	0	0	0	431	0	0	86	k__Bacteria; p__Proteobacteria; c__Betaproteobacteria; o__Burkholderiales; f__Oxalobacteraceae; g__; s__	Bacteria;Proteobacteria;Betaproteobacteria;Burkholderiales;Oxalobacteraceae;Massilia;	Massilia timonae (T); UR/MT95; U54470 (1.000)
708	2.306	2.437	65.66	0.25	12.5	0	2	61.3	189	431	k__Bacteria; p__Proteobacteria; c__Alphaproteobacteria; o__Rhodobacterales; f__Rhodobacteraceae; g__; s__	Bacteria;Proteobacteria;Alphaproteobacteria;Rhodobacterales;Rhodobacteraceae;	N.a.
166	1.461	1.544	67.21	1.5	0	317	0	0	0	0	k__Bacteria; p__Proteobacteria; c__Alphaproteobacteria; o__; f__; g__; s__	Bacteria;Proteobacteria;Alphaproteobacteria;	N.a.
2143	1.385	1.464	68.67	0	0	6	268	0	0	0	k__Bacteria; p__Firmicutes; c__Bacilli; o__Lactobacillales; f__Streptococcaceae; g__Streptococcus; s__	Bacteria;Firmicutes;Bacilli;Lactobacillales;Streptococcaceae;Streptococcus;	Streptococcus infantis (T); ATCC 700779; AY485603 / Streptococcus lactarius (T); MV1; GU045364 / Streptococcus mitis (T); ATCC 49456; AF003929 and multiple hits (1.000)
1152	1.36	1.437	70.11	0.75	269	0	0	0.333	0	0	k__Bacteria; p__Bacteroidetes; c__Flavobacteriia; o__Flavobacteriales; f__Flavobacteriaceae; g__; s__	Bacteria;Bacteroidetes;Flavobacteriia;Flavobacteriales;Flavobacteriaceae;	N.a.
2192	1.329	1.405	71.51	4.5	0	321	0	0	0	0	k__Bacteria; p__GN02; c__BD1-5; o__; f__; g__; s__	Bacteria;Gracilibacteria;	N.a.
85	1.057	1.117	72.63	129	25.3	7	2.75	24	158	33.7	k__Bacteria; p__Proteobacteria; c__Alphaproteobacteria; o__Rhodobacterales; f__Rhodobacteraceae; g__; s__	Bacteria;Proteobacteria;Alphaproteobacteria;Rhodobacterales;Rhodobacteraceae;	N.a.
779	1.016	1.074	73.71	1.75	0	163	0	0	11	113	k__Bacteria; p__Proteobacteria; c__Gammaproteobacteria; o__Pseudomonadales; f__Moraxellaceae; g__Acinetobacter; s__johnsonii	Bacteria;Proteobacteria;Gammaproteobacteria;Pseudomonadales;Moraxellaceae;Acinetobacter;	Acinetobacter johnsonii (T); ATCC 17909T (1.000)
1128	0.9726	1.028	74.73	0	0	0	188	0	0	0	k__Bacteria; p__Firmicutes; c__Bacilli; o__Lactobacillales; f__Streptococcaceae; g__Streptococcus; s__	Bacteria;Firmicutes;Bacilli;Lactobacillales;Streptococcaceae;Streptococcus;	Streptococcus dysgalactiae (T); CIP 105120; DQ232540 (0.995)
1970	0.9262	0.979	75.71	0	0	96	128	0.333	0.667	0.333	k__Bacteria; p__Proteobacteria; c__Alphaproteobacteria; o__Rhodospirillales; f__Acetobacteraceae; g__Acidocella; s__	Bacteria;Proteobacteria;Alphaproteobacteria;Rhodospirillales;Acetobacteraceae;Acidocella;	Acidocella aluminiidurans (T); AL46; AB362219 (0.970)
705	0.8662	0.9156	76.63	0.5	0	0	165	0	1.67	0.667	k__Bacteria; p__Proteobacteria; c__Gammaproteobacteria; o__Pseudomonadales; f__Pseudomonadaceae; g__Pseudomonas; s__fragi	Bacteria;Proteobacteria;Gammaproteobacteria;Pseudomonadales;Pseudomonadaceae;Pseudomonas;	Pseudomonas fragi (T); ATCC 4973; AF094733 (0.995)
672	0.8315	0.8789	77.51	170	4.75	0	0	0	0	0	k__Bacteria; p__Bacteroidetes; c__Flavobacteriia; o__Flavobacteriales; f__Flavobacteriaceae; g__Flavobacterium; s__	Bacteria;Bacteroidetes;Flavobacteriia;Flavobacteriales;Flavobacteriaceae;NS5 marine group;	N.a.
1981	0.8282	0.8754	78.38	4.75	0	160	0	30.7	2	1	k__Bacteria; p__Proteobacteria; c__Gammaproteobacteria; o__Oceanospirillales; f__Oceanospirillaceae; g__Marinomonas; s__	Bacteria;Proteobacteria;Gammaproteobacteria;Oceanospirillales;Oceanospirillaceae;Marinomonas;	Marinomonas vaga (T); ATCC 27119; X67025; Marinomonas brasilensis (T); R-40503; GU929940 (0.965)
464	0.547	0.5782	78.96	106	8.75	0	0	0	0	0	k__Bacteria; p__Proteobacteria; c__Alphaproteobacteria; o__; f__; g__; s__	Bacteria;Proteobacteria;Alphaproteobacteria;Rickettsiales;SAR116 clade;	N.a.
1618	0.5404	0.5712	79.53	108	3.75	0	0	0	0	0	k__Bacteria; p__Proteobacteria; c__Gammaproteobacteria; o__Alteromonadales; f__Alteromonadaceae; g__Glaciecola; s__	Bacteria;Proteobacteria;Gammaproteobacteria;Alteromonadales;Alteromonadaceae;Glaciecola;	Glaciecola nitratireducens(T); FR1064; AY787042 (0.757)
2103	0.5314	0.5617	80.09	2.25	0	119	0	0	0	0	k__Bacteria; p__Proteobacteria; c__Epsilonproteobacteria; o__Campylobacterales; f__Campylobacteraceae; g__Arcobacter; s__	Bacteria;Proteobacteria;Epsilonproteobacteria;Campylobacterales;Campylobacteraceae;Arcobacter;	Arcobacter venerupis (T); HE565359 (0.762)
1255	0.5086	0.5376	80.63	20.3	0.25	96.7	0	0	0	0	k__Bacteria; p__Proteobacteria; c__Gammaproteobacteria; o__Oceanospirillales; f__Oceanospirillaceae; g__Oleispira; s__	Bacteria;Proteobacteria;Gammaproteobacteria;Oceanospirillales;Oceanospirillaceae;Oleispira;	Oleispira antarctica (T); RB-8; AJ426420 (1.000)
1Values correspond to the average Bray-Curtis dissimilarity among microhabitats that can be attributed to each particular OTU.
2Values correspond to the percent contribution of each OTU to the total dataset variation.
3Values are average number of reads of each top-ranked OTU per microhabitat within the normalized dataset.
4Taxonomic assignment of OTUs as inferred in this study and displayed in Table S1.
5Closest cultivatable type strains to OTUs that could be unequivocally assigned a genus possessing several cultured representatives. N.a., not applicable.
2W and 34W: tank water sampled 2 and 34 days after hatching, respectively; 2L and 34L: seabream larvae sampled 2 and 34days after hatching, respectively; RO: rotifers, AN: Artemia salina nauplii; AM: Artemia salina metanauplii.
